# Supplementary material for: Differential compartmentalization of myeloid cell phenotypes and responses towards the CNS in Alzheimer’s disease
Source: Nat Commun. 2022 Nov 23;13:7210. doi: 10.1038/s41467-022-34719-2 (PMC9684147; doi:10.1038/s41467-022-34719-2)
Supplement: Supplementary file 4 — Source Data [file 41467_2022_34719_MOESM4_ESM.xlsx]

## Sheet: Figure 1F
Supplementary Table 3. The differential analysis of the cluster abundance (EdgeR) in CSF and peripheral blood - Panel 1 (Fig. 1F).
cluster_id	logFC	p_val	p_adj
15	-2.197	6.24e-28	1.25e-26
2	3.359	8.04e-21	5.36e-20
5	3.138	7.12e-21	5.36e-20
13	-5.502	9.56e-17	4.78e-16
16	2.717	2.39e-15	9.57e-15
17	-0.711	2.96e-15	9.88e-15
3	2.183	5.4e-15	1.54e-14
9	3.505	1.61e-13	4.01e-13
4	5.086	7.44e-10	1.65e-09
12	-1.978	0.00143	0.0026
14	1.069	0.00135	0.0026
19	-0.766	0.00412	0.00686
8	-0.956	0.00475	0.00731
20	1.518	0.0138	0.0198
11	2.85	0.0222	0.0296
6	1.509	0.0268	0.0328
7	-0.718	0.0279	0.0328
18	0.392	0.184	0.205
10	-0.487	0.332	0.349
1	-0.057	0.711	0.711

## Sheet: Figure 1G
Supplementary Table 4. The differential analysis of marker expressions (Mann-Whitney U test (5% FDR)) (Fig. 1G)
Comparison	Marker	P value	Mean rank of C13	Mean rank of C16	Mean rank diff.	Mann-Whitney U	q value
Cluster 13 vs Cluster 16	MRP14	<0.000001	29.50	86.50	-57.00	0.000	<0.000001
	GPR56	<0.000001	80.76	33.41	47.35	275.0	<0.000001
	CC3	<0.000001	79.67	34.54	45.14	338.0	<0.000001
	CD38	<0.000001	34.81	81.00	-46.19	308.0	<0.000001
	CX3CR1	<0.000001	77.14	37.16	39.98	485.0	<0.000001
	APOE	<0.000001	75.02	39.36	35.66	608.0	<0.000001
	CD16	<0.000001	74.63	39.76	34.87	630.5	<0.000001
	TREM2	<0.000001	67.64	47.00	20.64	1036	<0.000001
	CD74	<0.000001	72.82	41.63	31.19	735.5	<0.000001
	CD141	<0.000001	72.57	41.89	30.68	750.0	<0.000001
	CD14	<0.000001	42.40	73.14	-30.75	748.0	<0.000001
	CD61	<0.000001	72.08	42.40	29.68	778.5	<0.000001
	CD115	0.000022	70.16	44.39	25.76	890.0	0.000022
	IRF4	0.000332	46.72	68.66	-21.94	999.0	0.000298
	CXCR3	0.000340	68.26	46.36	21.90	1000	0.000298
	CCR5	0.000492	67.97	46.65	21.32	1017	0.000403
	CD19	0.000556	67.36	47.29	2022-08-20	1052	0.000430
	CD130	0.000616	66.95	47.71	19.23	1076	0.000450
	CD35	0.000812	47.42	67.94	-20.52	1040	0.000561
	ABCA7	0.001370	47.85	67.49	-19.64	1065	0.000899
	CD11c	0.001611	67.01	47.65	19.36	1073	0.001007
	CD369	0.004185	48.84	66.46	-17.62	1122	0.002498
	TNF	0.013987	50.05	65.21	-15.16	1192	0.007985
Comparison	Marker	P value	Mean rank of C15	Mean rank of C16	Mean rank diff.	Mann-Whitney U	q value
Cluster 15 vs Cluster 16	CD14	<0.000001	33.50	94.50	-61.00	0.000	<0.000001
	MRP14	<0.000001	33.52	94.48	-60.97	1000	<0.000001
	CD35	<0.000001	33.58	94.41	-60.83	5000	<0.000001
	CD369	<0.000001	36.65	90.79	-54.13	208.0	<0.000001
	CCR5	<0.000001	84.55	34.33	50.22	326.5	<0.000001
	GPR56	<0.000001	80.39	39.23	41.16	601.0	<0.000001
	CC3	<0.000001	79.15	40.70	38.46	683.0	<0.000001
	CD115	<0.000001	80.89	38.65	42.23	568.5	<0.000001
	IL6	<0.000001	42.77	83.57	-40.80	612.0	<0.000001
	CX3CR1	<0.000001	78.56	41.39	37.17	722.0	<0.000001
	IRF4	<0.000001	42.71	83.64	-40.93	608.0	<0.000001
	CD141	<0.000001	80.01	39.69	40.32	626.5	<0.000001
	CD66b	<0.000001	46.53	79.14	-32.61	860.0	<0.000001
	EMR1	<0.000001	44.75	81.24	-36.49	742.5	<0.000001
	APOE	<0.000001	78.14	41.88	36.26	749.5	<0.000001
	IRF8	<0.000001	76.11	44.29	31.82	884.0	<0.000001
	TNF	<0.000001	47.02	78.56	-31.54	892.5	<0.000001
	CXCR3	0.000001	75.51	44.99	30.52	923.5	<0.000001
	CD4	0.000011	74.19	46.54	27.64	1011	0.000006
	CCL2MCP1	0.000063	49.92	75.14	-25.22	1084	0.000032
	CD38	0.000067	49.93	75.13	-25.20	1085	0.000032
	ABCA7	0.000109	50.26	74.75	-24.49	1106	0.000050
	CD3	0.000718	71.37	49.87	21.51	1197	0.000315
	CD61	0.001080	52.03	72.66	-20.63	1223	0.000454
	CD11c	0.005491	69.64	51.90	17.74	1311	0.002218

## Sheet: Figure 1I
Differential marker expression between conditions - Figure 1I
			median expression (arcsinh)
compartment	cluster-ID	marker	CON							MCI						AD					HD
CSF (CSF cells)	cluster 14	CD130	0	0.056	0	0	0	0	0	0.048	0	0	0	0	0	0.123	0.112	0	0	0	0	0	0	0	0	0	0	0	0.02	0
		CD33	0	0	0	0	0	0	0	0.062	0	0	0	0.069	0	0	0	0	0	0	0	0	0	0	0	0	0	0	0	0
		TREM2	0	0	0	0	0	0.035	0	0	0.014	0	0	0	0	0.22	0.036	0	0	0	0	0	0	0.337	0	0	0	0	0	0
	cluster 15	IL6	0.084	0.033	0.073	0.069	0.013	0.005	0	0.064	0	0.161	0.369	0	0.467	0	0	0.096	0.068	0.061	0.231	0	0.055	0.04	0	0.056	0.115	0	0	0.018
		CD130	0	0.07	0.157	0.101	0	0.068	0.009	0.008	0	0.044	0.137	0	0	0	0	0	0.027	0.018	0	0.05	0	0.099	0.027	0.087	0	0	0	0
			median expression (arcsinh)
compartment	cluster-ID	marker	CON											MCI							AD								HD
Blood (PBMCs)	cluster 17	TNFa	0.487	0.397	0.288	0.243	0.5	0.459	0.429	0.419	0.436	0.625	0.417	0.554	0.971	0.714	0.566	0.651	0.407	0.387	0.514	0.462	0.359	0.572	0.823	0.574	0.459	0.417	0.57	0.608	0.42	0.592	0.689	0.462	0.699	0.544	0.666	0.489	0.536	0.461

## Sheet: Figure 2D
Supplementary Table 6. The differential analysis of the cluster abundance (EdgeR) in CSF and peripheral blood - Panel 2 (Fig. 2D).
cluster_id	logFC	p_val	p_adj
5	5.372	1.01e-46	2.02e-45
20	-2.153	4.19e-28	4.19e-27
16	-3.639	9.33e-20	6.22e-19
13	2.423	1.38e-11	6.92e-11
3	1.317	5.24e-09	2.1e-08
2	0.884	3.63e-08	1.21e-07
1	-0.577	6.58e-08	1.88e-07
14	-0.954	3.01e-07	7.53e-07
17	3.283	7.41e-07	1.65e-06
18	-1.197	0.000214	0.000429
4	-1.716	0.00194	0.00354
8	-0.396	0.0174	0.0291
11	-0.795	0.0282	0.0433
10	2.124	0.0581	0.0829
7	0.891	0.225	0.296
19	-0.486	0.237	0.296
9	-0.419	0.258	0.303
15	0.208	0.278	0.308
12	0.45	0.378	0.398
6	0.343	0.656	0.656

## Sheet: Figure 2F
Supplementary Table 7. The differential analysis of marker expressions between cluster 16, cluster 15 and cluster 13 (Mann-Whitney U test (5% FDR)) (Fig. 2F)
comparison	Marker	Discovery?	P value	Mean rank of C16	Mean rank of C15	Mean rank diff.	Mann-Whitney U	q value
cluster 16 vs cluster 15	CCR2	Yes	<0.000001	39.51	89.09	-49.58	519.0	<0.000001
	CD11b	Yes	<0.000001	46.11	83.34	-37.23	921.5	<0.000001
	CD11c	Yes	<0.000001	83.68	50.59	33.09	1057	<0.000001
	CD16	Yes	<0.000001	100.9	35.61	65.25	8000	<0.000001
	CD68	Yes	<0.000001	88.94	46.01	42.94	735.5	<0.000001
	CD91	Yes	<0.000001	86.75	47.91	38.84	869.0	<0.000001
	MS4A4A	Yes	<0.000001	84.16	50.18	33.98	1028	<0.000001
	OPN	Yes	<0.000001	42.42	86.55	-44.13	696.5	<0.000001
	TMEM119	Yes	<0.000001	83.61	50.65	32.96	1061	<0.000001
	CD163	Yes	0.000006	50.43	79.56	-29.13	1186	0.000011
	HLADR	Yes	0.000014	81.16	52.79	28.38	1210	0.000021
	CD54 (CAM1)	Yes	0.000026	80.68	53.21	27.47	1240	0.000037
	CD116	Yes	0.000028	51.38	78.74	-27.37	1243	0.000037
	Galanin	Yes	0.000049	80.20	53.63	26.57	1269	0.000060
	TIM4	Yes	0.000067	78.48	55.13	23.35	1374	0.000076
	TGFb	Yes	0.000219	53.11	77.23	-24.11	1349	0.000235
	AXL	Yes	0.000582	78.10	55.46	22.64	1397	0.000588
	CD95	Yes	0.001263	54.64	75.90	-21.26	1442	0.001204
	TIM3	Yes	0.001453	77.22	56.22	21.00	1451	0.001313
	CD64	Yes	0.007651	56.57	74.22	-17.66	1560	0.006568
	Galectin9	No	0.024660	73.97	59.06	14.91	1649	0.020163
	MIP-1β (CCL4)	No	0.036100	73.25	59.68	13.58	1693	0.028174
	P2Y12	No	0.064310	59.43	71.73	-12.30	1734	0.048009
	CD274 (PDL1)	No	0.073480	59.66	71.53	-11.87	1748	0.050819
	CLEC12A	No	0.076183	59.70	71.49	-11.80	1751	0.050819
	NFAT1	No	0.076954	72.29	60.52	11.77	1752	0.050819
	CD206	No	0.190029	70.33	62.23	8099	1871	0.120844
	CD47	No	0.222671	70.34	62.21	8130	1870	0.135123
	IL1β	No	0.233039	61.95	69.53	-7578	1888	0.135123
	CD56	No	0.236091	70.22	62.32	7900	1878	0.135123
	IFN⍺	No	0.323413	68.30	63.99	4310	1995	0.179129
	CD172a	No	0.440194	63.25	68.40	-5154	1967	0.236191
	GMCSF	No	0.655578	67.58	64.62	2961	2039	0.341099
	CD4	No	0.783496	65.02	66.86	-1841	2075	0.395666
	CD169	No	0.900931	65.57	66.38	-0.8130	2109	0.430254
	CD44	No	0.902104	66.44	65.61	0.8283	2108	0.430254
cluster 16 vs cluster 13	AXL	Yes	0,049091	62,22	50,13	12,09	1226	0,041727
	CCR2	Yes	<0.000001	79,32	31,09	48,23	217,0	<0.000001
	CD116	Yes	<0.000001	72,31	38,91	33,40	631,0	<0.000001
	CD11b	Yes	<0.000001	79,66	30,72	48,94	197,0	<0.000001
	CD163	Yes	0,008938	62,59	49,72	12,88	1204	0,008863
	CD169	Yes	0,014064	63,05	49,21	13,84	1177	0,013212
	CD206	Yes	0,001573	64,36	47,75	16,62	1100	0,001652
	PD-L1	Yes	0,000358	66,27	45,62	20,65	987,0	0,000399
	CD4	Yes	<0.000001	70,85	40,53	30,32	717,0	<0.000001
	ICAM1	Yes	0,000116	67,53	44,22	23,32	912,5	0,000137
	CD64	Yes	<0.000001	76,59	34,13	42,46	378,0	<0.000001
	CD68	Yes	0,000005	69,46	42,08	27,38	799,0	0,000007
	CD91	Yes	<0.000001	82,46	27,60	54,85	32,00	<0.000001
	Galectin9	Yes	0,000001	70,15	41,30	28,85	758,0	0,000002
	HLADR	Yes	<0.000001	74,53	36,42	38,11	499,5	<0.000001
	MIP-1β (CCL4)	Yes	0,040839	62,22	50,13	12,09	1226	0,036449
	NFAT1	Yes	0,000012	68,97	42,61	26,36	827,5	0,000016
	P2Y12	Yes	<0.000001	76,52	34,22	42,30	382,5	<0.000001
	OPN	Yes	<0.000001	70,71	40,68	30,03	725,0	<0.000001
	TGFb	Yes	0,000099	66,45	45,42	21,02	976,5	0,000126
	TIM4	Yes	<0.000001	69,39	42,15	27,24	803,0	<0.000001
	CD11c	No	0,230371	60,00	52,60	7396	1357	0,146861
	CD172a	No	0,225866	60,03	52,57	7468	1355	0,146861
	CD16	No	0,959496	56,65	56,33	0,3224	1555	0,491815
	CD44	No	0,846958	57,07	55,87	1200	1530	0,458127
	CD47	No	0,086952	51,52	62,05	-10,53	1270	0,070375
	CD56	No	0,135748	60,85	51,66	9187	1307	0,100962
	CD95	No	0,428667	58,81	53,92	4889	1427	0,246829
	CLEC12A	No	0,991895	56,47	56,54	-0,07163	1562	0,491815
	Galanin	No	0,335439	53,69	59,63	-5946	1398	0,199586
	GMCSF	No	0,174129	60,41	52,15	8256	1333	0,119546
	IFNa	No	0,759422	55,94	57,12	-1182	1531	0,423615
	IL1beta	No	0,302055	59,25	53,44	5802	1402	0,185920
	MS4A4A	No	0,982635	56,43	56,58	-0,1433	1560	0,491815
	TIM3	No	0,173719	60,47	52,08	8381	1330	0,119546
	TMEM119	No	0,090679	61,42	51,02	10,40	1273	0,070375

## Sheet: Figure 2G
Supplementary Table 8. The differential analysis of marker expressions between cluster 16 and cluster 20 (Mann-Whitney U test (5% FDR)) (Fig. 2G)
Marker	Discovery?	P value	Mean rank of C16	Mean rank of C20	Mean rank diff.	Mann-Whitney U	q value
AXL	Yes	<0.000001	81.66	47.68	33.97	936.0	<0.000001
CCR2	Yes	<0.000001	32.89	92.76	-59.87	115.0	<0.000001
CD11b	Yes	<0.000001	88.13	41.70	46.43	541.0	<0.000001
CD16	Yes	<0.000001	96.98	33.52	63.47	1000	<0.000001
CD54ICAM1	Yes	<0.000001	80.63	48.63	32.00	998.5	<0.000001
CD64	Yes	<0.000001	89.85	40.11	49.75	436.0	<0.000001
CD68	Yes	<0.000001	94.86	35.48	59.38	130.5	<0.000001
CD91	Yes	<0.000001	95.43	34.95	60.47	96.00	<0.000001
MS4A4A	Yes	<0.000001	90.06	39.92	50.14	423.5	<0.000001
P2Y12	Yes	<0.000001	82.24	47.14	35.09	900.5	<0.000001
SPP1	Yes	<0.000001	34.89	90.90	-56.01	237.5	<0.000001
TGFb	Yes	<0.000001	79.40	49.77	29.64	1074	<0.000001
TIM3	Yes	<0.000001	92.47	37.69	54.78	276.5	<0.000001
IL1beta	Yes	0.000002	48.60	78.23	-29.64	1074	0.000003
TIM4	Yes	0.000002	77.81	51.23	26.58	1171	0.000002
CD56	Yes	0.000199	51.52	75.53	-24.01	1252	0.000201
CD274PDL1	Yes	0.000381	75.58	53.30	22.29	1307	0.000362
CD169	Yes	0.000816	74.38	54.41	19.97	1380	0.000732
CD47	Yes	0.001795	74.52	54.27	20.25	1371	0.001527
CD4	Yes	0.005198	54.56	72.73	-18.17	1437	0.004200
CD116	Yes	0.008626	55.11	72.21	-17.10	1471	0.006638
NFAT1	No	0.016276	55.86	71.52	-15.66	1517	0.011955
MIPbCCL4	No	0.029262	71.11	57.43	13.67	1580	0.020560
CD44	No	0.141800	69.00	59.38	9621	1708	0.089364
CD163	No	0.142385	68.40	59.93	8470	1745	0.089364
HLADR	No	0.143779	68.98	59.40	9574	1710	0.089364
GMCSF	No	0.253027	67.87	60.42	7445	1777	0.151442
IFNa	No	0.285278	61.25	66.55	-5300	1845	0.164646
Galectin9	No	0.348548	67.20	61.05	6151	1818	0.194225
TMEM119	No	0.440612	66.63	61.57	5063	1853	0.237343
CD95	No	0.622861	65.68	62.45	3233	1911	0.324692
Galanin	No	0.665997	62.52	65.36	-2839	1923	0.336328
CD11c	No	0.692426	62.65	65.25	-2602	1931	0.339079
CD206	No	0.750934	65.03	63.05	1987	1950	0.356915
CLEC12A	No	0.872015	63.44	64.52	-1073	1979	0.402622
CD172a	No	0.994245	63.97	64.03	-0.06309	2011	0.446306

## Sheet: Figure 2I
Differential marker expression between conditions - Figure 2I
			median expression (arcsinh)
compartment	cluster-ID	marker	CON											MCI						AD								HD
blood (PBMCs)	3	CD116	0.18	0.739	0.504	0.184	0.061	0.065	0.055	0.051	0.06	0.083	0.008	0.484	0.608	1.042	0.064	0.03	0.004	0.859	0.931	0.197	0.752	0.314	0.021	0.033	0.024	0.603	0.628	0.481	0.587	0.449	0.785	0.814	0.553	0.814	0.038	0.009	0.022
		PDL1	0	0.041	0	0	0	0	0	0	0	0	0	0.033	0.053	0.081	0	0	0	0.069	0.035	0	0.065	0	0	0	0	0.033	0.005	0	0.057	0	0.052	0.06	0.014	0.055	0	0	0
	4	TIM4	0	0	NA	0	0.028	0	0.003	0	0	0	0	0	0	0	0.049	0	0	0	0	0.025	0	0	0	0	0	0.058	0.091	0	0.056	0.22	0	0	0.027	0.007	0	0	0
	8	PD-L1	0.024	0	0	0	0.032	0.024	0	0	0	0.002	0	0.012	0.103	0.059	0	0	0	0.022	0.009	0	0.025	0.011	0	0	0	0.064	0.023	0	0.093	0.079	0.021	0.071	0	0.002	0	0	0.006
	13	Galanin	3.143	2.638	3.17	3.021	3.028	3.013	3.1	2.961	3.026	3.314	3.083	2.22	2.901	2.732	3.167	3.008	2.751	2.748	2.504	2.572	3.372	2.586	2.972	2.656	3.087	2.868	2.608	2.311	2.55	2.799	2.902	2.841	2.914	3.011	2.959	2.921	2.789
	14	NFAT1	3.416	2.92	3.174	2.808	2.974	3.245	3.05	2.865	3.203	3.216	2.935	2.653	3.172	2.748	3.093	2.838	3.177	2.685	2.673	3.259	2.946	3.066	2.823	2.701	3	2.994	2.482	3.006	2.839	2.793	3.001	2.804	2.912	3.093	3.137	2.875	2.441
	15	MIP-beta	0.031	0.041	0.099	0	0.01	0.004	0	0	0	0.011	0	0.02	0.066	0.043	0	0	0	0.007	0.02	0.008	0	0.059	0	0	0	0.057	0.016	0.063	0.037	0.099	0	0.136	0.009	0.01	0	0	0
	16	NFAT1	0.752	0.346	NA	0.361	0.746	0.75	0.561	0.403	0.544	0.968	0.545	0.727	0.974	0.856	0.832	0.555	0.55	0.505	0.608	0.705	0.826	0.728	0.617	0.662	0.566	0.983	1.107	0.95	0.972	NA	0.743	1.02	0.739	0.596	0.667	0.601	0.636
		Galanin	2.602	2.713	NA	2.044	2.753	2.636	2.716	2.38	2.607	3.074	3.193	2.238	2.737	2.624	2.714	2.61	2.311	2.756	2.063	2.323	2.954	2.137	2.612	2.371	2.231	2.425	2.594	1.747	2.382	NA	2.215	2.549	2.629	2.614	2.71	2.415	2.748
		CD116	0.653	0.882	NA	0.315	0.477	0.445	0.285	0.098	0.422	0.405	0.212	0.433	0.769	0.739	0.553	0.167	0.194	0.213	0.59	0.291	0.717	0.699	0.513	0.378	0.273	0.805	0.682	1.149	0.596	NA	0.366	1.528	0.382	0.709	0.589	0.425	0.238
	18	MIP-beta	0	0	0.096	0	0.028	0	0	0	0	0.003	0	0.143	0.124	0.185	0	0	0	0.13	0.117	0.077	0.19	0.103	0	0	0	0.099	0.034	0.001	0.227	0.022	0.109	0.094	0.027	0.065	0	0	0
		CD54	0.171	0.175	0	0.045	0.318	0.206	0.003	0.039	0.083	0.131	0.142	0.386	0.303	0.332	0.236	0.207	0.222	0.357	0.263	0.15	0.356	0.185	0.321	0.147	0.033	0.371	0.377	0.104	0.45	0.107	0.285	0.26	0.207	0.126	0.206	0.017	0.224
		PDL1	0.078	0.01	0.075	0.034	0	0	0	0	0	0	0	0.059	0.146	0.077	0	0	0	0.049	0.018	0.067	0.096	0.095	0	0	0	0.059	0.044	0.009	0.094	0.145	0.075	0.021	0.078	0.074	0	0	0
		CD116	1.191	0.453	0.571	0.366	0.569	0.472	0.262	0.403	0.407	0.508	0.406	1.096	1.57	1.293	0.693	0.259	0.453	1.321	1.118	0.691	1.195	1.119	0.522	0.359	0.267	0.934	0.82	0.484	1.459	1.164	0.998	1.13	1.052	1.209	0.607	0.389	0.318
	20	Galanin	2.888	2.589	2.994	2.824	2.834	2.929	2.712	2.779	3.092	3.028	2.949	2.045	2.648	2.757	2.837	2.791	2.71	2.557	2.46	2.656	2.923	2.617	2.81	2.669	2.981	2.879	2.368	2.699	2.376	2.939	2.779	2.727	2.609	2.87	2.972	2.783	2.744
*NA = not available

## Sheet: Figure 3A
Alterations in glucose metabolism (ECAR) after exposure to CSF.
	ECAR (mpH/min)
	PBS-treated samples					CON-CSF-treated samples					MCI-CSF-treated samples					AD-CSF-treated samples
time (min)	PBS-1	PBS-2	PBS-3	PBS-4	PBS-5	CON-CSF-1	CON-CSF-2	CON-CSF-3	CON-CSF-4	CON-CSF-5	MCI-CSF-1	MCI-CSF-2	MCI-CSF-3	MCI-CSF-4	MCI-CSF-5	AD-CSF-1	AD-CSF-2	AD-CSF-3	AD-CSF-4	AD-CSF-5
1,59	3,64	3,65	4,26	3,81	2,85	4,15	3,69	4,87	4,12	3,32	3,56	2,95	4,63	5,28	2,35	3,22	3,52	4,61	4,74	4,12
15,37	3,70	3,74	4,48	4,11	2,78	3,64	3,86	4,81	4,28	3,19	3,34	3,21	4,23	5,05	2,34	2,91	3,65	4,39	4,53	3,87
29,15	3,30	3,46	4,19	3,84	2,24	3,51	3,44	4,30	3,94	2,76	3,05	2,76	4,01	4,72	1,97	2,62	3,40	3,84	4,45	3,42
48,01	3,27	3,05	4,08	3,36	2,34	1,82	5,01	5,31	6,67	7,23	5,24	4,56	5,83	8,17	4,29	4,50	6,07	8,51	11,09	3,79
66,80	3,49	2,71	3,01	2,41	1,92	8,54	6,96	7,39	6,16	9,29	8,23	6,99	9,05	9,37	6,13	8,14	7,34	11,83	11,82	9,15
85,58	2,70	1,88	2,41	1,98	1,59	8,19	6,50	7,69	6,31	10,38	8,31	7,85	10,39	9,43	7,06	8,65	7,97	12,27	12,51	9,58
104,37	2,79	1,61	1,80	1,89	1,73	7,80	6,34	7,71	6,67	10,19	8,49	7,20	9,79	9,20	6,87	8,38	7,86	11,74	10,65	8,26
123,14	2,08	1,31	1,57	1,60	1,49	7,98	6,24	6,72	6,82	9,20	7,89	6,78	8,79	8,65	6,63	7,51	6,85	11,31	9,97	7,77
141,93	2,10	1,64	1,72	1,48	1,09	8,29	6,24	6,45	6,16	8,45	7,70	6,59	8,94	8,31	5,71	7,03	6,62	10,36	8,83	6,85
	OCR (pMol/min)
	PBS-treated samples					CON-CSF-treated samples					MCI-CSF-treated samples					AD-CSF-treated samples
time (min)	PBS-1	PBS-2	PBS-3	PBS-4	PBS-5	CON-CSF-1	CON-CSF-2	CON-CSF-3	CON-CSF-4	CON-CSF-5	MCI-CSF-1	MCI-CSF-2	MCI-CSF-3	MCI-CSF-4	MCI-CSF-5	AD-CSF-1	AD-CSF-2	AD-CSF-3	AD-CSF-4	AD-CSF-5
1,59	37,54	34,35	36,39	32,50	35,45	47,37	36,57	39,94	38,93	36,89	41,81	31,02	40,84	37,28	28,71	33,34	33,69	40,20	41,04	38,79
15,37	37,19	32,59	35,32	32,29	33,22	45,36	34,98	38,33	36,77	36,48	40,83	29,51	38,98	33,79	27,65	32,47	31,64	38,49	38,16	37,76
29,15	36,57	30,77	33,05	29,71	32,26	43,32	33,95	37,15	33,47	34,82	39,38	28,96	37,17	30,55	26,77	30,87	30,49	37,59	35,82	36,00
48,01	42,92	30,20	42,82	29,67	35,09	46,25	38,55	38,70	52,41	37,60	41,34	33,26	42,69	41,37	29,88	33,87	33,64	40,67	52,70	40,97
66,80	37,86	25,31	35,12	25,32	30,45	45,54	38,23	36,17	37,10	37,62	41,79	34,00	43,94	36,06	30,96	33,32	33,73	42,89	52,55	39,81
85,58	34,88	20,74	25,71	21,54	22,84	44,85	36,10	35,13	34,35	36,13	42,43	33,51	45,00	31,73	29,81	33,62	32,04	42,48	49,76	36,87
104,37	32,01	17,32	21,27	19,98	17,04	45,00	33,10	32,32	32,25	34,28	41,29	31,48	43,22	28,00	28,93	34,17	30,54	42,34	42,57	34,38
123,14	29,39	14,96	18,39	18,75	15,35	42,44	31,41	30,14	29,86	32,48	39,38	29,82	42,80	24,88	27,66	33,80	29,24	40,44	38,70	33,13
141,93	28,15	13,73	16,92	8,11	13,76	41,27	29,75	28,30	26,83	29,95	39,55	27,84	40,01	21,87	26,12	32,34	28,30	39,49	35,29	30,59
	ECAR (mpH/min)
	PBS-treated samples					CON-plasma-treated samples					MCI-plasma-treated samples					AD-plasma-treated samples
time (min)	PBS-1	PBS-2	PBS-3	PBS-4	PBS-5	CON-1	CON-2	CON-3	CON-4	CON-5	MCI-1	MCI-2	MCI-3	MCI-4	MCI-5	AD-1	AD-2	AD-3	AD-4	AD-5
1,59	3,70	4,60	5,80	5,30	5,70	5,60	4,80	5,70	5,20	5,70	5,40	6,00	5,90	5,20	5,60	5,40	4,40	6,60	5,40	5,40
15,37	3,70	4,30	5,80	5,20	5,80	5,80	4,80	6,20	4,90	5,80	5,00	5,30	6,20	5,00	5,90	5,70	4,20	6,80	5,30	5,40
29,15	3,30	4,20	5,60	5,40	5,50	5,20	4,70	5,80	4,70	5,20	4,70	5,00	5,80	5,00	5,40	5,10	4,00	6,40	5,10	5,20
48,01	3,10	3,60	4,60	4,20	4,70	4,20	4,00	4,50	4,50	5,00	3,90	4,50	4,60	4,60	5,20	4,20	3,30	5,30	4,80	5,00
66,80	2,80	3,20	3,50	4,00	4,80	3,90	3,80	4,60	3,80	5,00	1,80	4,10	4,30	4,00	4,80	4,20	3,80	5,00	4,30	4,80
85,58	2,20	2,40	3,10	3,60	4,40	3,60	3,50	3,50	3,60	4,10	3,10	3,70	3,60	3,80	4,40	3,80	3,20	4,30	4,10	4,40
104,37	2,00	2,10	3,00	3,30	3,90	3,50	3,10	3,40	3,30	3,90	3,30	3,20	3,60	3,80	4,20	3,50	2,70	4,20	3,80	3,80
123,14	1,40	2,20	2,90	2,80	4,00	3,30	2,80	3,10	3,30	3,60	3,00	3,00	3,20	3,40	3,80	3,30	2,30	3,90	3,80	3,80
141,93	1,70	1,80	2,30	3,00	3,60	3,10	2,30	3,00	3,20	3,70	3,20	2,70	3,10	3,30	3,70	2,40	2,20	3,80	3,50	3,50

## Sheet: Figure 3C
The concentration of 1,2-13C2-glucose-derived metabolites (Figure 3C)
		concentration (mole/100 µl)
conditions		13C-lactate	13C-pyruvate	13C-Glycine	13C-Serine	13C-Glutamic acid	13C-Glutamine
without LPS	no CSF-1	5.32675e-08	4.93754e-09	4.73793e-10	4.81187e-10	1.2937e-10	1.8356e-10
	no CSF-2	5.42968e-08	4.76061e-09	4.63361e-10	4.70891e-10	1.26619e-10	1.85841e-10
	no CSF-3	6.20233e-08	4.86034e-09	3.99793e-10	4.57927e-10	1.28088e-10	1.81859e-10
	CON-CSF-1	6.29746e-08	7.10556e-09	3.86806e-10	4.46168e-10	1.29983e-10	2.15572e-10
	CON-CSF-2	6.15358e-08	7.04623e-09	4.02536e-10	4.43226e-10	1.21417e-10	2.04817e-10
	CON-CSF-3	6.6799e-08	6.05161e-09	4.26696e-10	4.46526e-10	1.31462e-10	2.32603e-10
	AD-CSF-1	5.8342e-08	7.3527e-09	4.04466e-10	4.44935e-10	1.16834e-10	2.05382e-10
	AD-CSF-2	5.50357e-08	7.17136e-09	4.20213e-10	4.27859e-10	1.26211e-10	2.08363e-10
	AD-CSF-3	5.9747e-08	8.01229e-09	4.27336e-10	4.36985e-10	1.20682e-10	2.05587e-10
with LPS	no CSF-1	6.53804e-08	5.35672e-09	3.59239e-10	4.70894e-10	1.32032e-10	2.03261e-10
	no CSF-2	7.10475e-08	5.28662e-09	3.94822e-10	4.70278e-10	1.2782e-10	2.12828e-10
	no CSF-3	7.23629e-08	5.34787e-09	4.25543e-10	4.73594e-10	1.40183e-10	2.13228e-10
	CON-CSF-1	5.49995e-08	6.62951e-09	3.61857e-10	4.33648e-10	1.28749e-10	1.97958e-10
	CON-CSF-2	6.61043e-08	6.29767e-09	3.96135e-10	4.29273e-10	1.22474e-10	2.27308e-10
	CON-CSF-3	5.88156e-08	5.57587e-09	3.27423e-10	4.36022e-10	1.21593e-10	2.06398e-10
	AD-CSF-1	7.1706e-08	6.31127e-09	3.04513e-10	4.3979e-10	1.33514e-10	2.42501e-10
	AD-CSF-2	7.15867e-08	6.22085e-09	7.65247e-11	4.33248e-10	1.33978e-10	2.43034e-10
	AD-CSF-3	6.59291e-08	7.30053e-09	3.16442e-10	4.35202e-10	1.27986e-10	2.36053e-10

## Sheet: Figure 3D-E-F
The concentration of 1,2-13C2-glucose-derived 13C-pyruvate (Figure 3D)
	Concentration (mole/100 µl)
	no CSF			CON-CSF			AD-CSF
condition	1	2	3	1	2	3	1	2	3
without LPS stimulation	4.93754e-09	4.76061e-09	4.86034e-09	7.10556e-09	7.04623e-09	6.05161e-09	7.3527e-09	7.17136e-09	8.01229e-09
with LPS stimulation	5.35672e-09	5.28662e-09	5.34787e-09	6.62951e-09	6.29767e-09	5.57587e-09	6.31127e-09	6.22085e-09	7.30053e-09
The 13C-pyruvate-to-13C-lactate conversion (Figure 3E)
	Concentration (mole/100 µl)
	no CSF			CON-CSF			AD-CSF
condition	1	2	3	1	2	3	1	2	3
without LPS stimulation	10.79	11.41	12.76	8.86	8.73	11.04	7.93	7.67	7.46
with LPS stimulation	12.21	13.44	13.53	8.3	10.5	10.55	11.36	11.51	9.03
The concentration of 1,2-13C2-glucose-derived 13C-serine (Figure 3F).
	Concentration (mole/100 µl)
	no CSF			CON-CSF			AD-CSF
condition	1	2	3	1	2	3	1	2	3
without LPS stimulation	4.81187e-10	4.70891e-10	4.57927e-10	4.46168e-10	4.43226e-10	4.46526e-10	4.44935e-10	4.27859e-10	4.36985e-10
with LPS stimulation	4.70894e-10	4.70278e-10	4.73594e-10	4.33648e-10	4.29273e-10	4.36022e-10	4.3979e-10	4.33248e-10	4.35202e-10

[truncated: 18 more sheets: Figure 4B, Figure 4C, Figure 4D, Figure 4E-F, Figure 5E, Figure 5F, Figure 5G, Figure 5H, Figure 5I, Figure 6C-D, Figure 6E, Figure 6F, Figure 7D, Figure 7E, Figure 7F, Figure 8D, Figure 8E, Figure 8F]
